# Supplementary material for: The Mortality Effect of Apparent Temperature: A Multi-City Study in Asia
Source: Int J Environ Res Public Health. 2021 Apr 28;18(9):4675. doi: 10.3390/ijerph18094675 (PMC8124769; doi:10.3390/ijerph18094675)
Supplement: Supplementary file 1 [file ijerph-18-04675-s001.zip]

Archive with 1 entries (1 files):
- ijerph-1158946-supplementary.pdf
